# Supplementary material for: Auscultatory versus oscillometric blood pressure measurement in patients with atrial fibrillation and arterial hypertension
Source: BMC Cardiovasc Disord. 2017 Mar 23;17:87. doi: 10.1186/s12872-017-0521-6 (PMC5364730; doi:10.1186/s12872-017-0521-6)
Supplement: Additional file 1: — The raw data of study patients. The dataset contains demographic data (e.g. gender, age) and clinical data (e.g. past and current diseases, blood pressure measurements) of the study patients. (XLSX 21 kb) [file 12872_2017_521_MOESM1_ESM.xlsx]

## Sheet: Sheet1
Age (1 18-30, 2 31-55, 3 56-80, 4 81-100)	BMI (1-<18, 2-18-25, 3-25-30, 4->30)	Smoking (0-no, 1-yes, 2-ex)	Coronary Heart Disease (1 yes, 0 no)	Cerebrovasc diseases (1 yes, 0 no)	Heart failure (1 yes, 0 no)	Valve diseases (1 yes, 0 no)	PAD (1 yes, 0 no)	Thyroid diseases (1 yes, 0 no)	Family history (1 yes, 0 no)	PV type (1 first diagnosed, 2 paroxysmal, 3 permanent, 4 persistent)	CHADVASC	C	H	A	D	S	V	A	S	SUM	BP	SBP_Basal_auscultatory_1	DBP_Basal_auscultatory_1	HR basal auscultatorty1	SBP_Basal_auscultatory_2	DBP basal ausc2	HR basal ausc2	SBC ausc3	DBP ausc 3	HR ausc 3	SBP ausc4	DBP ausc4	HR ausc4	SBP oscilo1	DBP oscilo1	SBP oscilo2	DBP oscilo2	SBP oscilo3	DBP oscilo3	SBP oscilo4	DBP oscilo4	systol difference	diastol difference	hypertension grade	rhythm at measuring BP	mean systol auscult	mean diastolic auscult	SSD auscult	systol oscilom mean
3	2	2	1	0	0	1	0	0	0	4		0	1	0	0	0	1	1	0	3		100	70	67	100	70	71	105	75	69	100	75	68	117	75	113	77	109	77	107	77	2	1	0	1	101	73	69	112
3	4	0	1	1	1	1	1	0	0	4		1	1	0	1	2	1	0	0	6		100	70	100	100	80	94	100	80	74	105	80	87	124	76	123	76	90	67	119	75	3	1	0	2	101	78	89	114
4	2	1	1	0	1	0	0	2	0	4		1	1	2	0	0	0	0	1	5		108	55	69	100	50	67	100	50	67	100	50	67	99	59	104	53	99	49	116	51	1	1	0	1	102	51	68	105
3	3	0	1	0	1	1	0	0	0	2		0	1	2	0	0	0	0	1	4		105	60	82	105	60	84	100	60	88	100	60	84	124	76	110	62	102	64	106	64	2	2	0	2	103	60	85	111
3	4	1	1	0	0	0	0	0	0	2		0	1	0	0	0	0	0	0	1		100	80	72	100	70	70	110	70	68	110	80	66	121	76	117	76	121	66	119	77	3	1	0	1	105	75	69	120
3	3	0	0	0	1	0	0	0	0	2		1	1	2	1	0	0	0	1	6		110	55	65	105	50	65	105	50	65	105	50	65	104	53	104	51	101	53	105	49	1	1	0	1	106	51	65	104
3	4	0	1	0	1	0	0	0	0	3		1	1	0	0	0	0	0	0	2		110	70	78	109	80	84	110	80	84	105	80	78	113	83	108	79	111	81	111	66	1	1	0	2	109	78	81	111
3	4	0	1	0	1	0	0	0	0	4		0	1	0	0	0	1	1	1	4		110	80	57	105	80	68	110	70	69	110	75	69	110	87	116	86	116	73	129	78	2	1	0	1	109	76	66	118
3	2	0	1	0	0	0	0	0	0	3		0	1	0	0	0	0	0	1	2		108	70	72	105	75	70	115	75	72	112	70	72	108	71	118	70	101	74	108	67	1	1	0	2	110	73	72	109
3	4	0	1	1	1	0	1	0	0	3		1	1	0	1	2	0	1	1	7		110	80	91	110	80	82	110	80	79	110	80	90	115	87	120	82	132	72	122	81	3	1	0	2	110	80	86	122
3	3	0	1	0	1	0	0	1	0	3		1	1	0	0	0	0	1	0	3		120	65	60	116	65	58	100	70	60	110	70	63	128	72	127	73	117	70	112	67	2	1	0	2	112	68	60	121
4	3	1	1	0	0	0	0	0	0	3		0	1	2	0	0	0	0	1	4		110	70	67	114	72	66	112	68	68	110	64	69	136	77	140	69	134	66	129	71	3	1	0	2	112	69	68	135
3	4	0	0	0	0	0	0	0	0	1		0	1	0	0	2	0	0	0	3		120	65	100	122	65	98	102	74	90	105	68	88	127	63	117	62	94	65	96	57	1	1	0	2	112	68	94	109
3	4	1	0	1	0	0	0	0	0	1		0	1	0	0	2	0	0	0	3		120	65	100	122	65	98	102	74	90	105	68	88	127	63	117	62	94	65	95	57	1	1	0	2	112	68	94	108
3	3	0	1	0	1	0	0	0	0	2		1	1	0	0	0	1	1	0	4		120	60	60	115	70	60	115	70	60	115	70	60	139	76	134	74	121	77	136	76	1	1	0	1	116	68	60	133
3	3	0	0	0	1	0	0	1	1	4		1	1	0	0	0	0	1	1	4		125	78	72	120	72	72	110	65	72	110	70	70	126	73	123	72	115	70	120	71	3	2	0	2	116	71	72	121
3	4	0	1	0	1	0	0	0	0	3		1	1	0	0	0	0	1	1	4		120	70	90	122	70	86	115	65	60	110	70	68	125	80	128	79	102	69	101	74	1	2	0	2	117	69	76	114
3	2	0	1	0	1	0	0	1	0	2		1	1	0	0	0	1	0	0	3		115	70	63	120	70	67	117	70	64	115	70	64	123	82	110	82	124	85	121	84	1	3	0	1	117	70	65	120
3	4	0	0	0	0	0	0	0	0	4		1	1	0	0	0	0	0	0	2		120	60	51	120	80	51	120	85	52	115	80		122	76	126	85	121	83			1	1	0	1	119	76	51	123
3	4	0	0	0	1	0	0	1	0	4		1	1	2	0	0	0	0	0	4		125	80	115	120	80	113	120	78	114	118	80	88	123	86	119	86	124	82	123	87	1	1	0	2	121	80	108	122
3	3	0	0	0	1	0	0	0	1	2		1	1	0	0	0	0	1	1	4		120	70	54	120	70	48	120	70	48	125	70	48	135	76	133	72	134	74	133	75	3	1	0	1	121	70	50	134
3	4	0	0	0	1	0	0	2	1	2		1	1	0	0	0	0	0	1	3		120	75	72	120	70	70	130	75	66	120	70	70	121	75	142	75	140	82	142	84	3	2	0	1	123	73	70	136
4	3	2	1	0	1	0	0	0	0	4		1	1	2	0	0	1	0	0	5		130	65	62	120	70	72	122	70	66	122	68	67	138	114	128	74	139	75	145	72	3	3	0	1	124	68	67	138
3	2	0	0	0	1	0	0	0	0	4		1	1	0	0	0	0	1	0	3		120	75	87	130	70	86	120	80	86	125	80	85	150	85	139	83	138	82	127	83	1	1	0	2	124	76	86	139
3	4	2	0	0	0	0	0	0	0	4		0	1	0	0	0	0	0	1	2		130	80	70	125	80	70	120	75	70	120	75	70	131	79	121	70	129	73	131	79	1	1	0	1	124	78	70	128
3	4	2	0	0	0	0	0	0	0	4		0	1	0	0	0	0	0	1	2		130	80	70	125	80	70	120	75	70	120	75	70	131	79	121	70	129	73	131	79	3	2	0	1	124	78	70	128
3	3	0	0	0	0	0	0	0	0	2		0	1	0	0	2	0	1	1	5		130	80	72	125	78	72	125	78	72	125	82	72	119	84	140	85	134	82	143	79	2	1	0	2	126	80	72	134
3	3	0	0	0	0	1	0	1	0	4		0	1	0	0	0	0	0	1	2		130	80	65	125	85	64	125	85	63	125	80	63	140	85	144	85	139	82	139	79	3	1	0	2	126	83	64	141
2	4	0	1	0	1	0	0	0	0	4		0	1	0	0	0	0	0	1	2		130	80	115	130	85	116	125	85	117	120	90	116	127	97	137	93	132	93	137	92	2	2	0	2	126	85	116	133
3	3	0	1	0	1	0	0	0	0	5		1	1	2	1	0	0	0	0	5		120	85	85	125	78	70	135	80	72	130	80	90	139	85	144	86	141	93	147	84	3	1	0	2	128	81	79	143
3	4	1	1	0	1	0	0	0	0	3		1	1	0	0	0	1	0	0	3		130	90	82	125	80	81	125	85	65	130	80	67	134	93	127	89	129	93	133	92	1	2	0	2	128	84	74	131
3	3	2	1	0	1	0	0	1	0	3		1	1	2	0	0	0	0	0	4		118	72	58	120	72	55	119	90	70	156	90	70	102	74	109	71	109	70	117	97	3	1	0	2	128	81	63	109
3	4	2	1	0	1	0	0	0	0	5		1	1	0	0	0	0	1	0	3		135	74	64	130	85	62	130	75	66	120	75	64	131	76	127	83	129	77	126	68	1	1	0	1	129	77	64	128
4	4	0	1	0	1	0	0	0	0	4		1	1	2	0	0	0	0	1	5		135	80	80	135	84	86	120	85	80	125	85	84	132	80	115	82	126	84	126	80	1	1	0	2	129	84	83	125
3	3	0	0	0	0	0	1	0	0	4		0	1	0	0	0	1	0	0	2		132	78	60	128	76	62	128	76	62	128	78	60	121	80	120	77	121	78	123	74	2	1	0	1	129	77	61	121
3	2	1	1	0	0	0	0	0	0	4		0	1	2	0	0	0	0	1	4		140	80	59	125	85	57	130	70	58	125	75	58	126	78	129	74	129	70	122	70	1	1	0	1	130	78	58	127
3	4	0	1	1	1	0	0	0	0	4		1	1	0	1	0	1	1	0	5		130	80	70	130	80	70	130	85	70	130	80	70	153	91	144	93	136	92	134	87	3	2	0	1	130	81	70	142
3	4	0	0	0	0	0	0	0	0	4		0	1	0	0	0	0	0	0	1		133	90	64	133	90	64	128	95	64	130	95	64	148	94	145	97	144	101	143	95	3	1	1	1	131	93	64	145
3	2	1	0	0	1	0	0	0	0	4		0	1	2	0	0	0	0	0	3		130	70	53	130	68	53	135	65	52	130	70	51	138	71	139	68	142	68	133	67	1	2	0	1	131	68	52	138
3	4	2	0	0	1	0	0	0	1	4		1	1	0	0	0	0	0	1	3		130	75	59	130	80	60	135	80	63	130	80	64	135	74	132	74	130	63	128	64	3	1	0	1	131	79	62	131
3	2	2	0	0	0	0	0	0	0	4		0	1	0	0	0	0	1	0	2		134	88	54	126	84	54	130	86	56	135	88	56	145	84	141	88	164	90	155	93	3	1	0	1	131	87	55	151
3	3	0	0	0	1	0	0	1	1	3		1	1	0	0	0	0	1	1	4		135	90	81	130	90	85	130	90	78	130	90	78	143	93	145	89	144	82	140	87	2	1	1	2	131	90	81	143
3	1	0	0	0	1	0	0	0	0	3		1	1	2	0	0	0	0	1	5		140	80	73	130	80	87	130	80	89	130	75	73	146	91	139	85	142	84	134	87	3	2	0	2	133	79	81	140
3	3	2	1	0	1	0	0	0	0	3		1	1	0	0	0	1	0	0	3		130	85	65	135	83	69	135	83	67	130	80	79	137	87	168	90	142	91	160	97	2	2	0	2	133	83	70	152
3	4	2	0	0	1	1	0	0	0	3		1	1	0	0	0	0	0	1	3		130	70	60	130	70	68	140	75	60	135	70	68	141	69	169	70	155	70	156	75	3	1	0	2	134	71	64	155
3	3	1	1	0	0	0	0	0	0	4		0	1	0	0	0	1	1	0	3		135	80	83	130	80	56	135	85	57	135	80	57	170	86	152	82	148	82	148	88	2	1	0	1	134	81	63	155
3	3	2	1	0	1	0	0	0	0	4		1	1	0	0	0	0	0	0	2		140	82	80	130	90	88	135	92	86	130	92	96	150	87	130	98	142	94	142	81	3	1	0	2	134	89	88	141
3	3	2	0	0	0	0	0	0	0	1		0	1	0	0	0	0	0	0	1		128	90	60	135	93	70	134	90	72	140	96	68	151	97	145	98	144	95	138	93	2	1	1	1	134	92	68	145
2	3	0	0	0	1	0	0	0	0	3		1	1	0	1	0	0	0	0	3		142	90	64	139	90	68	130	90	76	128	90	70	143	94	131	91	150	93	138	93	1	1	1	2	135	90	70	141
3	3	0	1	0	1	0	0	2	0							0	0	1	0	1		135	100	79	140	95	88	135	95	91	130	100	90	139	88	134	89	136	95	135	93	1	1	1	2	135	98	87	136
3	4	0	1	1	0	0	0	0	0	4		0	1	0	0	2	0	1	1	5		135	80	60	138	80	60	135	80	60	135	80	60	144	82	138	81	135	80	133	80	1	1	0	1	136	80	60	138
3	3	1	0	0	1	0	0	0	0	3		1	1	0	0	0	0	0	0	2		140	90	78	138	90	80	135	90	75	130	95	80	135	99	150	95	150	101	125	90	1	1	1	2	136	91	78	140
3	4	0	1	0	1	0	0	0	0	4		1	1	2	0	0	1	0	1	6		140	65	62	140	65	62	135	63	62	130	70	57	144	58	149	64	147	61	148	61	3	1	0	1	136	66	61	147
3	3	2	0	1	1	0	0	1	1	4		1	1	0	1	1	0	1	0	5		135	90	84	135	95	79	140	90	81	140	90	88	149	112	140	98	142	91	140	100	1	2	1	2	138	91	83	143
3	3	0	0	0	0	0	0	0	0	4		0	1	2	0	0	0	1	1	5		140	80	53	143	80	52	140	80	53	140	78	52	142	75	149	70	147	68	140	69	1	2	1	1	141	80	53	145
3	4	0	1	0	0	0	0	0	0	2		0	1	2	1	0	0	0	1	5		140	70	69	140	75	69	142	65	67	142	65	72	130	62	124	59	130	58	131	61	3	2	1	1	141	69	69	129
2	4	0	0	0	0	0	0	0	0	2		0	1	0	0	0	0	0	1	2		140	100	77	142	100	78	144	100	75	140	100	76	147	92	146	93	147	92	145	93	1	2	1	2	142	100	77	146
3	4	0	1	0	0	0	0	0	0	3		0	1	0	0	0	0	1	1	3		142	86	52	150	82	54	138	84	52	138	82	52	134	77	133	78	129	78	150	78	1	1	1	2	142	84	53	137
4	3	2	0	0	0	0	0	0	0	1		0	1	2	0	0	0	0	0	3		150	60	72	150	60	60	140	60	60	135	60	60	137	61	120	49	134	56	127	53	2	1	1	1	144	60	63	130
3	3	0	1	0	1	0	0	1	1	4		1	1	2	0	0	0	0	1	5		150	80	60	150	80	60	140	80	60	135	80	60	138	84	140	79	136	80	125	77	3	1	1	1	144	80	60	135
2	3	2	0	0	0	1	0	0	0	4		0	1	0	0	0	0	0	0	1		155	90	46	160	94	48	130	80	56	135	85	52	171	95	168	94	152	98	154	93	3	2	1	1	145	87	51	161
3	3	0	1	0	1	0	1	0	1	4		1	1	0	0	0	0	1	0	3		142	92	50	142	88	50	150	92	50	148	90	50	182	106	172	92	160	90	148	88	3	1	1	1	146	91	50	166
3	3	0	0	0	1	0	0	0	0	3		1	1	0	0	0	0	0	0	2		145	95	91	140	100	111	150	100	99	155	100	74	187	116	165	114	175	116	165	106	3	3	1	2	148	99	94	173
2	3	0	0	0	1	0	0	0	0	4		1	1	0	0	0	0	0	0	2		160	100	62	140	100	60	150	100	60	155	100	60	137	97	128	89	136	94	128	93	3	2	1	1	151	100	61	132
3	4	0	1	0	0	0	0	2	0	4		1	1	2	0	0	0	0	1	5		150	85	70	155	85	70	155	90	70	155	85	70	144	88	165	84	147	86	146	83	1	1	1	2	154	86	70	151
3	4	0	1	1	1	0	0	0	0	3		1	1	2	0	2	0	0	1	7		155	90	79	160	90	77	160	95	80	165	100	77	170	100	156	96	155	99	169	90	1	1	2	2	160	94	78	163
3	4	0	0	0	0	0	0	0	0	2		0	1	0	0	0	0	1	0	2		160	90	70	165	95	76	158	90	74	168	100	76	177	105	175	99	152	103	167	112	1	3	2	2	163	94	74	168
4	4	0	1	0	1	1	0	0	0	4		1	1	2	0	0	1	0	1	6		165	99	62	165	100	64	165	100	64	160	95	62	212	104	182	95	156	99	183	92	3	1	2	1	164	99	63	183
3	3	0	1	0	1	0	0	0	0	2		1	1	2	0	0	1	0	1	6		170	90	68	165	85	68	165	80	68	160	80	69	176	85	171	84	168	80	175	86	2	1	2	1	165	84	68	173
3	4	0	0	0	0	0	0	0	0	4		0	1	0	1	0	0	1	1	4		183	82	65	167	82	65	163	79	66	153	82	66	148	80	145	85	140	85	140	85	3	1	2	1	167	81	66	143
3	4	1	1	1	1	0	0	0	0	4		0	1	0	1	0	0	1	1	4		180	85	56	175	85	56	175	80	61	175	79	56	196	95	200	77	174	96	186	89	3	2	2	1	176	82	57	189
[truncated: 1 more columns]
